# Supplementary material for: The Predominant Sources of Heavy Metals in Different Types of Fugitive Dust Determined by Principal Component Analysis (PCA) and Positive Matrix Factorization (PMF) Modeling in Southeast Hubei: A Typical Mining and Metallurgy Area in Central China
Source: Int J Environ Res Public Health. 2022 Oct 14;19(20):13227. doi: 10.3390/ijerph192013227 (PMC9602615; doi:10.3390/ijerph192013227)
Supplement: Supplementary file 1 [file ijerph-19-13227-s001.zip]

Archive with 1 entries (1 files):
- ijerph-1944580-supplementary.pdf
